# Supplementary material for: sxtA4+ and sxtA4- Genotypes Occur Together within Natural Pyrodinium bahamense Sub-Populations from the Western Atlantic
Source: Microorganisms. 2021 May 23;9(6):1128. doi: 10.3390/microorganisms9061128 (PMC8224543; doi:10.3390/microorganisms9061128)
Supplement: Supplementary file 1 [file microorganisms-09-01128-s001.zip]

Archive with 1 entries (1 files):
- microorganisms-1187865-supplementary.pdf
